# Supplementary material for: Ruthenium Complexes with 2-Pyridin-2-yl-1H-benzimidazole as Potential Antimicrobial Agents: Correlation between Chemical Properties and Anti-Biofilm Effects
Source: Int J Mol Sci. 2021 Sep 18;22(18):10113. doi: 10.3390/ijms221810113 (PMC8471145; doi:10.3390/ijms221810113)
Supplement: Supplementary file 1 [file ijms-22-10113-s001.zip]

Archive with 1 entries (1 files):
- ijms-1342690-supplementary.pdf
